# Supplementary material for: Nuclear Egress Complexes of HCMV and Other Herpesviruses: Solving the Puzzle of Sequence Coevolution, Conserved Structures and Subfamily-Spanning Binding Properties
Source: Viruses. 2020 Jun 24;12(6):683. doi: 10.3390/v12060683 (PMC7354485; doi:10.3390/v12060683)
Supplement: Supplementary file 1 [file viruses-12-00683-s001.zip]

Archive with 6 entries (5 files):
- 3-viruses-833581-suppl/
- 3-viruses-833581-suppl/Fig. S1a_Marschall et al (NEC HSV-1).mp4
- 3-viruses-833581-suppl/Fig. S1b_Marschall et al (NEC PRV).mp4
- 3-viruses-833581-suppl/Fig. S1c_Marschall et al (NEC HCMV).mp4
- 3-viruses-833581-suppl/Fig. S1d_Marschall et al (NEC EBV).mp4
- 3-viruses-833581-suppl/Supplementary Materials_Marschall et al_Revised.pdf
